# Supplementary material for: Perchlorate exposure does not induce obesity or non-alcoholic fatty liver disease in zebrafish
Source: PLoS One. 2021 Aug 4;16(8):e0254500. doi: 10.1371/journal.pone.0254500 (PMC8336815; doi:10.1371/journal.pone.0254500)
Supplement: S1 Data — (XLSX) [file pone.0254500.s002.xlsx]

## Sheet: Lipid Data
Concentration	Individual	V Lipid area	V body area	M lipid area	M body area	D lipid area	D body area	V Ratio	M Ratio	D Ratio	Total ratio
Control	1-1-1	0.349	28.051	0.438	33.796	0.276	30.765	0.0124	0.013	0.009	0.0115
Control	1-1-2	0.12	6	0.055	8.348	0.133	10.722	0.02	0.0066	0.0124	0.0123
Control	1-1-3	0.299	19.532	0.394	35.803	0.51	30.224	0.0153	0.011	0.0169	0.0141
Control	1-1-4	0.275	25.011	0.291	28.452	0.149	28.502	0.011	0.0102	0.0052	0.0087
Control	1-1-5	0.2	13.866	0.268	20.526	0.158	39.7	0.0144	0.0131	0.00397985	0.018
Control	1-1-6	0.612	23.408	0.753	33.766	0.721	34.87	0.0261	0.0223	0.0207	0.0227
Control	1-2-4	0.341	16.996	0.492	29.153	0.618	36.245	0.0201	0.0169	0.0171	0.0176
Control	1-2-5	0.16	8.758	0.158	11.58	0.331	15.402	0.0183	0.0136	0.0215	0.0182
Control	1-3-1	0.413	15.623	0.271	21.482	0.492	26.058	0.0264	0.0126	0.0189	0.0186
Control	1-3-2	0.261	15.754	0.283	23.479	0.366	26.316	0.0166	0.0121	0.0139	0.0139
Control	1-3-3	0.305	21.106	0.344	30.527	0.241	28.705	0.0145	0.0113	0.0084	0.0111
Control	1-4-1	0.368	17.145	0.201	26.179	0.495	31.078	0.0215	0.0077	0.0159	0.0143
Control	1-4-4	0.146	20.672	0.435	33.012	0.46	30.2	0.0071	0.0132	0.0152	0.0124
Control	1-5-1	0.564	15.268	0.529	23.313	0.5	25.263	0.0369	0.0227	0.0198	0.025
Control	1-5-2	0.282	36.243	0.375	33.397	0.406	25.085	0.0078	0.0112	0.0162	0.0112
Control	1-5-3	0.165	17.789	0.308	26.938	0.555	27.678	0.0093	0.0114	0.0201	0.0142
Control	1-5-5	0.485	28.849	0.473	43.316	0.581	39.78	0.0168	0.0109	0.0146	0.0137
Control	1-6-1	0.395	17.712	0.467	30.495	0.918	38.669	0.0223	0.0153	0.0237	0.0205
Control	1-6-2	0.575	16.293	0.989	32.864	0.478	29.679	0.0353	0.0301	0.0161	0.0259
Control	1-6-3	0.35	18.114	0.261	23.185	0.553	25.795	0.0193	0.0113	0.0214	0.0173
10ppb	2-1-1	0.183	15.3	0.379	27.19	0.671	31.42	0.012	0.0139	0.0214	0.0167
10ppb	2-1-2	0.17	18.742	0.344	27.971	0.52	28.074	0.0091	0.0123	0.0185	0.0138
10ppb	2-1-3	0.385	18.817	0.362	27.807	0.526	33.158	0.0205	0.013	0.0159	0.016
10ppb	2-2-1	0.303	15.003	0.366	23.948	0.641	24.847	0.0202	0.0153	0.0258	0.0205
10ppb	2-2-2	0.116	18.053	0.109	23.08	0.126	22.644	0.0064	0.0047	0.0056	0.0055
10ppb	2-2-3	0.183	15.205	0.245	21.001	0.401	24.621	0.012	0.0117	0.0163	0.0136
10ppb	2-2-4	0.173	17.042	0.258	25.423	0.458	27.14	0.0102	0.0101	0.0169	0.0128
10ppb	2-3-1	0.33	11.554	0.453	16.175	0.488	20.019	0.0286	0.028	0.0244	0.0266
10ppb	2-3-2	0.296	25.007	0.196	34.529	0.336	29.527	0.0118	0.0057	0.0114	0.0093
10ppb	2-3-3	0.419	7.98	0.284	15.095	0.306	16.139	0.0525	0.0188	0.019	0.0257
10ppb	2-3-4	0.098	15.568	0.15	19.143	0.234	21.063	0.0063	0.0078	0.0111	0.0086
10ppb	2-4-2	0.158	15.107	0.285	23.727	0.612	28.983	0.0105	0.012	0.0211	0.0156
10ppb	2-4-3	0.157	25.036	0.235	21.398	0.106	19.282	0.0063	0.011	0.0055	0.0076
10ppb	2-4-4	0.14	28.692	0.27	34.606	0.302	33.658	0.0049	0.0078	0.009	0.0073
10ppb	2-4-5	0.252	14.987	0.2	24.453	0.711	32.863	0.0168	0.0082	0.0216	0.0161
10ppb	2-5-1	0.526	15.239	0.636	25.346	0.604	25.379	0.0345	0.0251	0.0238	0.0268
10ppb	2-5-2	0.437	14.6	0.483	25.215	0.848	27.452	0.0299	0.0192	0.0309	0.0263
10ppb	2-5-3	0.147	20.637	0.212	24.76	0.13	22.732	0.0071	0.0086	0.0057	0.0072
10ppb	2-5-4	0.1	14.308	0.084	26.883	0.183	27.451	0.007	0.0031	0.0067	0.0053
10ppb	2-5-5	0.286	14.936	0.601	25.339	0.855	30.159	0.0191	0.0237	0.0283	0.0247
10ppb	2-5-6	0.503	13.092	0.762	27.711	0.586	28.839	0.0384	0.0275	0.0203	0.0266
10ppm	3-1-1	0.156	12.695	0.415	24.301	0.286	28.08	0.0123	0.0171	0.0102	0.0132
10ppm	3-1-3	0.208	28.486	0.344	32.925	0.239	28.756	0.0073	0.0104	0.0083	0.0088
10ppm	3-1-4	0.221	13.221	0.268	23.85	0.322	25.913	0.0167	0.0112	0.0124	0.0129
10ppm	3-2-1	0.2	12.826	0.452	19.669	0.322	19.389	0.0156	0.023	0.0166	0.0188
10ppm	3-2-2	0.164	21.241	0.572	31.119	0.33	26.571	0.0077	0.0184	0.0124	0.0135
10ppm	3-2-4	0.216	13.115	0.429	22.557	0.563	24.236	0.0165	0.019	0.0232	0.0202
10ppm	3-2-5	0.181	11.806	0.299	22.437	0.388	24.886	0.0153	0.0133	0.0156	0.0147
10ppm	3-3-1	0.271	39.367	0.268	40.179	0.399	34.939	0.0069	0.0067	0.0114	0.0082
10ppm	3-3-2	0.351	18.933	0.595	32.794	0.445	31.047	0.0185	0.0181	0.0143	0.0168
10ppm	3-3-4	0.18	21.16	0.659	30.37	0.676	25.152	0.0085	0.0217	0.0269	0.0198
10ppm	3-3-6	0.161	26.7	0.321	33.303	0.14	28.431	0.006	0.0096	0.0049	0.007
10ppm	3-3-7	0.864	21.528	0.41	32.677	0.838	33.968	0.0401	0.0125	0.0247	0.024
10ppm	3-4-1	0.155	25.694	0.278	36.184	0.3	24.391	0.006	0.0077	0.0123	0.0085
10ppm	3-4-2	0.248	18.712	0.397	25.827	0.324	27.672	0.0133	0.0154	0.0117	0.0134
10ppm	3-4-4	0.642	20.159	0.406	33.081	0.606	32.716	0.0318	0.0123	0.0185	0.0192
10ppm	3-4-5	0.15	15.364	0.25	27.55	0.4	30.07	0.0098	0.0091	0.0133	0.011
10ppm	3-4-6	0.172	24.046	0.224	34.644	0.097	27.014	0.0072	0.0065	0.0036	0.0058
10ppm	3-4-7	0.154	19.308	0.24	30.629	0.147	24.282	0.008	0.0078	0.0061	0.0073
10ppm	3-5-1	0.358	16.568	0.607	35.303	0.614	32.939	0.0216	0.0172	0.0186	0.0186
10ppm	3-5-2	0.231	19.842	0.608	34.256	0.857	37.557	0.0116	0.0177	0.0228	0.0185
10ppm	3-5-3	0.538	18.8	0.45	28.746	0.723	32.202	0.0286	0.0157	0.0225	0.0215
10ppm	36-1	0.377	20.028	0.538	23.239	0.553	26.764	0.0188	0.0232	0.0207	0.021
10ppm	3-6-3	0.167	42.446	0.479	43.46	0.189	32.474	0.0039	0.011	0.0058	0.0071
10ppm	3-6-4	0.172	17.244	0.871	30.625	0.556	31.176	0.01	0.0284	0.0178	0.0202
10ppm	3-6-5	0.325	15.672	0.332	22.057	0.771	27.483	0.0207	0.0151	0.0281	0.0219
30ppm	4-1-2	0.141	42.073	0.319	44.908	0.276	35.803	0.0034	0.0071	0.0077	0.006
30ppm	4-2-1	0.157	15.697	0.222	25.744	0.791	27.343	0.01	0.0086	0.0289	0.017
30ppm	4-2-2	0.293	13.523	0.559	23.405	0.435	22.932	0.0217	0.0239	0.019	0.0215
30ppm	4-2-3	0.442	17.016	0.596	25.903			0.026	0.023
30ppm	4-2-4	0.282	21.104			0.199	20.063	0.0134		0.0099
30ppm	4-2-5	0.136	22.881	0.405	28.98	0.559	20.047	0.0059	0.014	0.0279	0.0153
30ppm	4-3-1	0.869	15.398	0.587	33.754	0.495	31.829	0.0564	0.0174	0.0156	0.0241
30ppm	4-3-3	0.258	15.035	0.301	30.105	0.193	20.136	0.0172	0.01	0.0096	0.0115
30ppm	4-3-4	0.107	6.392	0.144	11.864	0.225	14.134	0.0167	0.0121	0.0159	0.0147
30ppm	4-3-5	0.158	12.382	0.19	19.956	0.268	21.147	0.0128	0.0095	0.0127	0.0115
30ppm	4-3-6	0.165	13.608	0.274	21.173	0.54	25.769	0.0121	0.0129	0.021	0.0162
30ppm	4-4-2	0.269	16.592	0.327	27.066	0.461	31.935	0.0162	0.0121	0.0144	0.014
30ppm	4-4-3	0.455	20.543	0.897	32.232	0.758	32.121	0.0221	0.0278	0.0236	0.0249
30ppm	4-4-6	0.191	25.674	0.383	32.696	0.27	30.968	0.0074	0.0117	0.0087	0.0094
30ppm	4-4-7	0.319	19.034	0.356	29.884	0.92	33.086	0.0168	0.0119	0.0278	0.0195
30ppm	4-4-9	0.277	29.374	0.368	29.2	0.699	30.144	0.0094	0.0126	0.0232	0.0151
30ppm	4-5-3	0.184	15.882	0.3	31.329	0.236	32.123	0.0116	0.0096	0.0073	0.0091
30ppm	4-5-4	0.254	15.218	0.331	26.526	0.366	27.041	0.0167	0.0125	0.0135	0.0138
30ppm	4-5-5	0.207	13.976	0.547	27.85	0.338	29.903	0.0148	0.0196	0.0113	0.0152
30ppm	4-5-6	0.293	14.21	0.417	25.317	0.745	26.118	0.0206	0.0165	0.0285	0.0222
30ppm	4-5-8	0.272	18.728	0.4	24.478	0.521	24.948	0.0145	0.0163	0.0209	0.0175
30ppm	4-6-3	0.256	14.988	0.183	26.865			0.0171	0.0068
30ppm	4-6-4	0.203	13.082	0.309	25.268	0.711	30.612	0.0155	0.0122	0.0232	0.0177
30ppm	4-6-5	0.183	14.479	0.335	25.408	0.458	25.62	0.0126	0.0132	0.0179	0.0149
30ppm	4-6-6	0.465	17.483	0.347	28.236	0.369	31.468	0.0266	0.0123	0.0117	0.0153
30ppm	4-6-7	0.27	20.488	0.31	33.089	0.33	25.721	0.0132	0.0094	0.0128	0.0115
100ppm	5-1-1	0.794	20.613	0.683	36.702	0.203	25.393	0.0385	0.0186	0.008	0.0203
100ppm	5-1-2	0.354	14.851	0.197	25.081	0.283	27.409	0.0238	0.0079	0.0103	0.0124
100ppm	5-1-4	0.229	19.355	0.182	29.279	0.374	34.734	0.0118	0.0062	0.0108	0.0094
100ppm	5-2-1	0.121	15.436	0.218	24.275	0.458	26.56	0.0078	0.009	0.0172	0.012
100ppm	5-2-3	0.127	20.017	0.202	23.771	0.197	22.855	0.0063	0.0085	0.0086	0.0079
100ppm	5-2-6	0.139	13.587	0.198	20.193	0.186	21.451	0.0102	0.0098	0.0087	0.0095
100ppm	5-2-9	0.751	17.643	0.325	29.929	0.597	33.687	0.0426	0.0109	0.0177	0.0206
100ppm	5-3-1	0.499	35.155	0.71	39.091	0.35	29.969	0.0142	0.0182	0.0117	0.015
100ppm	5-3-2	0.369	17.052	0.568	31.079	0.197	28.359	0.0216	0.0183	0.0069	0.0148
100ppm	5-3-3	0.515	24.723	0.361	32.926	0.524	34.577	0.0208	0.011	0.0152	0.0152
100ppm	5-4-1	0.141	12.179	0.213	16.808	0.156	17.891	0.0116	0.0127	0.0087	0.0109
100ppm	5-4-2	0.207	17.761	0.129	23.888	0.146	24.528	0.0117	0.0054	0.006	0.0073
100ppm	5-4-3	0.734	19.755	0.465	30.649	0.218	27.295	0.0372	0.0152	0.008	0.0182
100ppm	5-4-5	0.1	11.029	0.145	16.281	0.156	16.587	0.0091	0.0089	0.0094	0.0091
100ppm	5-4-6	0.071	14.124			0.124	14.457	0.005		0.0086
100ppm	5-5-1	0.384	40.062	0.335	48.417			0.0096	0.0069
100ppm	5-5-2	0.352	21.932	0.512	37.186	0.533	37.732	0.016	0.0138	0.0141	0.0144
100ppm	5-5-3	0.052	6.404	0.047	8.34	0.24	8.755	0.0081	0.0056	0.0274	0.0144
100ppm	5-6-2	0.087	23.594	0.285	29.675	0.092	24.594	0.0037	0.0096	0.0037	0.006
100ppm	5-6-3	0.306	13.557	0.227	26.432	0.477	28.155	0.0226	0.0086	0.0169	0.0148
100ppm	5-6-4	0.343	16.746	0.352	36.512	0.544	37.84	0.0205	0.0096	0.0144	0.0136

## Sheet: Morphometrics and Sex Ratio
Concentration	Individual	Weight (g)	Length (mm)
Contol	1-1-1	0.197	20.18
Contol	1-1-2	0.032	13.2			Sex Ratios
Contol	1-1-3	0.17	19.61					Concentration:
Contol	1-1-4	0.15	18.77					Control		10PPB		10PPM		30PPM		100PPM
Contol	1-1-5	0.112	18.33				Male:	6		15		15		17		13
Contol	1-1-6	0.183	21.6				Female:	10		6		10		6		3
Contol	1-2-1	0.128	19.8				No Data	4		0		0		3		5		No visible gonad in the slides
Contol	1-2-2	0.06	19.99
Contol	1-2-3	0.136	19.57
Contol	1-2-4	0.232	17.24
Contol	1-2-5	0.084	22.45
Contol	1-2-6	0.072	21.87
Contol	1-3-1	0.12	18.69
Contol	1-3-2	0.125	15.47
Contol	1-3-3	0.163	18.34
Contol	1-3-4	0.064	24.66
Contol	1-3-5	0.122	15.62
Contol	1-4-1	0.149	15
Contol	1-4-2	0.14	24.26
Contol	1-4-3	0.21	20.89
Contol	1-4-4	0.162	20.72
Contol	1-5-1	0.122	19.43
Contol	1-5-2	0.174	20.37
Contol	1-5-3	0.121	20.29
Contol	1-5-4	0.073	15.95
Contol	1-5-5	0.241	20.24
Contol	1-5-6	0.174	21.29
Contol	1-6-1	0.232	19.06
Contol	1-6-2	0.189	22.39
Contol	1-6-3	0.169	19.78
10ppb	2-1-1	0.155	21.26
10ppb	2-1-2	0.15	20.03
10ppb	2-1-3	0.196	21.45
10ppb	2-2-1	0.118	19.72
10ppb	2-2-2	0.12	20.84
10ppb	2-2-3	0.107	17.82
10ppb	2-2-4	0.123	21.08
10ppb	2-3-1	0.086	20.59
10ppb	2-3-2	0.186	21.83
10ppb	2-3-3	0.061	21.44
10ppb	2-3-4	0.075
10ppb	2-3-5	0.163	17.78
10ppb	2-4-1	0.176	21.32
10ppb	2-4-2	0.127	20.15
10ppb	2-4-3	0.122	18.62
10ppb	2-4-4	0.21	20.74
10ppb	2-4-5	0.163	16.4
10ppb	2-5-1	0.129	17.04
10ppb	2-5-2	0.16	20.07
10ppb	2-5-3	0.122	20.16
10ppb	2-5-4	0.141	17.78
10ppb	2-5-5	0.157	18.63
10ppb	2-5-6	0.167	18.82
10ppm	3-1-1	0.122	19.34
10ppm	3-1-2	0.154	20.62
10ppm	3-1-3	0.188	20.54
10ppm	3-1-4	0.124	20.3
10ppm	3-2-1	0.081	18
10ppm	3-2-2	0.163	20.01
10ppm	3-2-3	0.185	19.72
10ppm	3-2-4	0.113	19.9
10ppm	3-2-5	0.111	19.04
10ppm	3-3-1	0.245	21.73
10ppm	3-3-2	0.155	22.13
10ppm	3-3-3	0.043	21.82
10ppm	3-3-4	0.144	21.68
10ppm	3-3-5	0.258	21.73
10ppm	3-3-6	0.157	20.91
10ppm	3-3-7	0.173	14.03
10ppm	3-3-8	0.178	19.61
10ppm	3-4-1	0.196	23.83
10ppm	3-4-2	0.136	20.38
10ppm	3-4-3	0.184	21.44
10ppm	3-4-4	0.167	23.64
10ppm	3-4-5	0.129	20.79
10ppm	3-4-6	0.194	19.79
10ppm	3-4-7	0.152	20.3
10ppm	3-4-8	0.128	21.34
10ppm	3-4-9	0.178	19.42
10ppm	3-5-1	0.175	21.28
10ppm	3-5-2	0.208
10ppm	3-5-3	0.161	20.85
10ppm	3-5-4	0.191	21.69
10ppm	3-6-1	0.138	20.31
10ppm	3-6-2	0.162	21.13
10ppm	3-6-3	0.302	21.89
10ppm	3-6-4	0.142	20.22
10ppm	3-6-5	0.132	20.08
30ppm	4-1-1	0.153	20.77
30ppm	4-1-2	0.339	23.67
30ppm	4-2-1	0.116	19.79
30ppm	4-2-2	0.098	18.52
30ppm	4-2-3	0.13	20.12
30ppm	4-2-4	0.133	19.24
30ppm	4-2-5	0.141	18.28
30ppm	4-2-6	0.108	18.14
30ppm	4-3-1	0.172	22.45
30ppm	4-3-2	0.185	18.38
30ppm	4-3-3	0.149	20.79
30ppm	4-3-4	0.054	22.55
30ppm	4-3-5	0.107	19.51
30ppm	4-3-6	0.13	19.28
30ppm	4-4-1	0.107	20.87
30ppm	4-4-2	0.203	22.26
30ppm	4-4-3	0.163	22.81
30ppm	4-4-4	0.177	21.23
30ppm	4-4-5	0.155	19.62
30ppm	4-4-6	0.164	20.53
30ppm	4-4-7	0.16	19.07
30ppm	4-4-8	0.233	18.71
30ppm	4-4-9	0.171	19.33
30ppm	4-5-1	0.182	20.81
30ppm	4-5-10	0.129	18.54
30ppm	4-5-2	0.171	21.49
30ppm	4-5-3	0.185	22.18
30ppm	4-5-4	0.13	20.9
30ppm	4-5-5	0.145	15.2
30ppm	4-5-6	0.127	18.45
30ppm	4-5-7	0.115	20.88
30ppm	4-5-8	0.114	23.53
30ppm	4-5-9	0.166	23.21
30ppm	4-6-1	0.175	21.04
30ppm	4-6-2	0.106	21.18
30ppm	4-6-3	0.147	20.53
30ppm	4-6-4	0.174	19.61
30ppm	4-6-5	0.178	20.15
30ppm	4-6-6	0.149	22.7
30ppm	4-6-7	0.175	19.46
100ppm	5-1-1	0.188	21.26
100ppm	5-1-2	0.122	22.25
100ppm	5-1-3	0.04	21.84
100ppm	5-1-4	0.167	25.68
100ppm	5-2-1	0.11	23.4
100ppm	5-2-2	0.146	11.51
100ppm	5-2-3	0.099	13.51
100ppm	5-2-4	0.117	22.28
100ppm	5-2-5	0.116	18.32
100ppm	5-2-6	0.097	19.9
100ppm	5-2-7	0.157	22.16
100ppm	5-2-8	0.122	18.31
100ppm	5-2-9	0.185	19.66
100ppm	5-3-1	0.206	17.64
100ppm	5-3-2	0.149	18
100ppm	5-3-3	0.178	17.8
100ppm	5-4-1	0.082	18.69
100ppm	5-4-2	0.104	19.57
100ppm	5-4-3	0.132	18.11
100ppm	5-4-4	0.111	21.07
100ppm	5-4-5	0.088	21.46
100ppm	5-4-6	0.091	19.14
100ppm	5-5-1	0.388	13.38
100ppm	5-5-2	0.217	21.71
100ppm	5-5-3	0.026	16.27
100ppm	5-5-4	0.041	18.28
100ppm	5-6-1	0.182	20.64
100ppm	5-6-2	0.146	17.4
100ppm	5-6-3	0.152	16.07
100ppm	5-6-4	0.22	16.27
